# Supplementary material for: Phenylethyl isothiocyanate mitigates drug-induced liver injury in mice by inhibiting hepatocyte pyroptosis through the NLRP3-caspase-1-GSDMD pathway
Source: Front Pharmacol. 2025 Mar 25;16:1539934. doi: 10.3389/fphar.2025.1539934 (PMC11975673; doi:10.3389/fphar.2025.1539934)
Supplement: Supplementary file 1 [file Table1.xlsx]

## Sheet: Sheet1
Gene		Sequence (5'->3')	NM accession number	amplicon length
NLRP3	Forward primer	5’-ATT ACC CGC CCG AGA AAG G-3’	NM_145827.4	141
	Reverse primer	5’-TCG CAG CAA AGA TCC ACA CAG-3’
Casp1	Forward primer	5’-AAT ACA ACC ACT CGT ACA CGT C-3’	NM_009807.2	78
	Reverse primer	5’-AGC TCC AAC CCT CGG AGA AA-3’
GSDMD	Forward primer	5’-TTC CAG TGC CTC CAT GAA TGT-3’	NM_026960.4	193
	Reverse primer	5’-GCT GTG GAC CTC AGT GAT CT-3’
IL-1b	Forward primer	5’-GAA ATG CCA CCT TTT GAC AGT GG-3’	NM_008361.4	116
	Reverse primer	5’-TGG ATG CTC TCA TCA GGA CAG-3’
